# Supplementary material for: Psychiatric Symptoms and Frequency of Eating out among Commuters in Beijing: A Bidirectional Association?
Source: Nutrients. 2022 Oct 11;14(20):4221. doi: 10.3390/nu14204221 (PMC9609142; doi:10.3390/nu14204221)
Supplement: Supplementary file 1 [file nutrients-14-04221-s001.zip]

Archive with 1 entries (1 files):
- nutrients-1956889-supplementary.pdf
